# Supplementary material for: Benzochromenopyrimidines: Synthesis, Antiproliferative Activity against Colorectal Cancer and Physicochemical Properties
Source: Molecules. 2022 Nov 15;27(22):7878. doi: 10.3390/molecules27227878 (PMC9694646; doi:10.3390/molecules27227878)
Supplement: Supplementary file 1 [file molecules-27-07878-s001.zip]

Archive with 1 entries (1 files):
- molecules-1973707-supplementary.pdf
